# Supplementary material for: Co-Encapsulation of Curcumin and α-Tocopherol in Bicosome Systems: Physicochemical Properties and Biological Activity
Source: Pharmaceutics. 2023 Jul 9;15(7):1912. doi: 10.3390/pharmaceutics15071912 (PMC10383532; doi:10.3390/pharmaceutics15071912)
Supplement: Supplementary file 1 [file pharmaceutics-15-01912-s001.zip]

Archive with 1 entries (1 files):
- pharmaceutics-2444071-supplementary.pdf
